# Supplementary material for: Evaluating the Use of UV Absorbance for the Differentiation of Humified From Non-Humified Materials
Source: J AOAC Int. 2024 May 2;107(6):1018–26. doi: 10.1093/jaoacint/qsae039 (PMC11532633; doi:10.1093/jaoacint/qsae039)
Supplement: qsae039_Supplementary_Data [file qsae039_supplementary_data.zip]

Archive with 2 entries (1 files):
- qsae039_Supplementary_Data/
- qsae039_Supplementary_Data/aoac-23-0244-File009.xlsx
