# Supplementary material for: Evaluating the Use of UV Absorbance for the Differentiation of Humified From Non-Humified Materials
Source: J AOAC Int. 2024 May 2;107(6):1018–26. doi: 10.1093/jaoacint/qsae039 (PMC11532633; doi:10.1093/jaoacint/qsae039)
Supplement: qsae039_Supplementary_Data [file qsae039_supplementary_data.zip › qsae039_Supplementary_Data/aoac-23-0244-File009.xlsx]

## Sheet: Tab 1
	Table 1 - Test Portion IDs for Materials Used in the Study
	Category	Test Portion ID	Material Source and Description
	QCM 1.0	QCM	HPTA Qualty Control Material 1.0
	IHSS Standards	SRFA	IHSS, Suwannee River FA Standard III
		ESFA	IHSS, Elliott Soil FA Standard V
		ESHA	IHSS, Elliott Soil HA Standard V
	Commercial FA Products (CFAP)	CFAP-1	FA Product #1
		CFAP-2	FA Product #2
		CFAP-3	FA Product #3
		CFAP-4	FA Product #4
		CFAP-5	FA Product #5
	Solid Humic Material Sources (SHMS)	NDL	N.D Leonardite
		ABH	Alberta Humalite
		CSP	Canadian Sphagnum Peat
		IMP	Irish Moss Peat
		BBP	Balkan Black Peat
		IPP	IHSS Pahokee Peat
	Surrogate HA Solutions (SHA)	NDL-SHA	HA isolated from N.D Leonardite
		ABH-SHA	HA isolated from Alberta Humalite
		CSP-SHA	HA isolated from Cnd. Sphagnum Peat
		IMP-SHA	HA isolated from Irish Moss Peat
		BBP-SHA	HA isolated from Balkan Black Peat
		IPP-SHA	HA isolated from IHSS Pahokee Peat
	Surrogate FA Solutions (SFA)	NDL-SFA	FA isolated from N.D Leonardite
		ABH-SFA	FA isolated from Alberta Humalite
		CSP-SFA	FA isolated from Cnd. Sphagnum Peat
		IMP-SFA	FA isolated from Irish Moss Peat
		BBP-SFA	FA isolated from Balkan Black Peat
		IPP-SFA	FA isolated from IHSS Pahokee Peat
	Non Humified Materials (NHM)	SWE-1	Seaweed Extract #1
		SWE-2	Seaweed Extract #2
		YUE	Yucca Extract
		SCM	Organic Sugar Cane Molasses

## Sheet: Tab 2
	Table 2 - Example of Calculations for SSSAD based on Absorbances measured for SRFA (Suwannee River FA Standard III)
	Wavelength (nm)	UV Abs. Rep. 1	UV Abs. Rep. 2	UV Abs. Rep. 3	Zeroed Abs. Rep. 1	Zeroed Abs. Rep. 2	Zeroed Abs. Rep. 3	Scaled Abs. Rep. 1	Scaled Abs. Rep. 2	Scaled Abs. Rep. 3	Scaled Abs. Stnd. Curve	SAD Rep. 1	SAD Rep. 2	SAD Rep. 3
	290	0.360381	0.285763	0.297025	0.153557	0.126674	0.126909	1	1	1	1	0	0	0
	295	0.336833	0.267265	0.27688	0.130009	0.108176	0.106764	0.84665	0.853972	0.841264	0.867941	-0.0212912	-0.0139693	-0.0266767
	300	0.314775	0.249467	0.263254	0.107951	0.090378	0.093138	0.703003	0.713469	0.733896	0.738348	-0.0353456	-0.0248792	-0.00445245
	305	0.292997	0.231874	0.245211	0.086173	0.072785	0.075095	0.561179	0.574585	0.591723	0.611223	-0.0500436	-0.0366377	-0.0194996
	310	0.272543	0.21433	0.221893	0.065719	0.055241	0.051777	0.427978	0.436088	0.407985	0.484228	-0.05625	-0.04814	-0.0762427
	315	0.253622	0.198442	0.201005	0.046798	0.039353	0.030889	0.30476	0.310664	0.243395	0.359839	-0.0550796	-0.0491758	-0.116445
	320	0.236496	0.183802	0.197552	0.029672	0.024713	0.027436	0.193231	0.195091	0.216186	0.237501	-0.0442697	-0.0424096	-0.0213145
	325	0.221192	0.170663	0.185327	0.014368	0.011574	0.015211	0.0935679	0.0913684	0.119858	0.117183	-0.0236153	-0.0258147	0.00267439
	330	0.206824	0.159089	0.170116	0	0	0	0	0	0	0	0	0	0
											SUM:	-0.285895	-0.241026	-0.261956
											SSSAD:	0.081736	0.0580937	0.068621
									Average SSSAD for Three Replicates:					0.0694836
									Pass/Fail (SSSAD >0.01):					FAIL

## Sheet: Tab 3
	Table 3 - Example of Calculations for SAD for Use as Cut-Off based on Absorbances measured for SRFA (Suwannee River FA Standard III)
	Wavelength (nm)	UV Abs. Rep. 1	UV Abs. Rep. 2	UV Abs. Rep. 3	Avg. UV Abs.	Zeroed Avg. Abs.	Scaled Avg. Abs.	Scaled Abs. Stnd. Curve	SAD
	290	0.360381	0.285763	0.297025	0.31439	0.135713	1	1	0
	295	0.336833	0.267265	0.27688	0.293659	0.114983	0.847249	0.867941	-0.0206919
	300	0.314775	0.249467	0.263254	0.275832	0.0971557	0.715889	0.738348	-0.0224595
	305	0.292997	0.231874	0.245211	0.256694	0.0780177	0.574871	0.611223	-0.0363518
	310	0.272543	0.21433	0.221893	0.236255	0.057579	0.424269	0.484228	-0.0599586
	315	0.253622	0.198442	0.201005	0.21769	0.0390133	0.287469	0.359839	-0.0723707
	320	0.236496	0.183802	0.197552	0.20595	0.0272737	0.200965	0.237501	-0.0365357
	325	0.221192	0.170663	0.185327	0.192394	0.0137177	0.101078	0.117183	-0.0161049
	330	0.206824	0.159089	0.170116	0.178676	0	0	0	0
					Pass/Fail (SAD > +/- 0.1):				PASS

## Sheet: Tab 4
	Table 4 - UV Absorbance for each replicate for IHSS Standards and CFAPs
	Category	Test Portion ID		290 nm	295 nm	300 nm	305 nm	310 nm	315 nm	320 nm	325 nm	330 nm
	IHSS Standards	SRFA	Rep1	0.360381	0.336833	0.314775	0.292997	0.272543	0.253622	0.236496	0.221192	0.206824
		SRFA	Rep2	0.285763	0.267265	0.249467	0.231874	0.21433	0.198442	0.183802	0.170663	0.159089
		SRFA	Rep 3	0.297025	0.27688	0.263254	0.245211	0.221893	0.201005	0.197552	0.185327	0.170116
		SRFA	Avg.	0.31439	0.293659	0.275832	0.256694	0.236255	0.21769	0.20595	0.192394	0.178676
		ESFA	Rep1	0.350779	0.328094	0.306135	0.286363	0.266171	0.246971	0.22877	0.211488	0.195642
		ESFA	Rep2	0.338219	0.309776	0.284551	0.262199	0.24139	0.221226	0.208176	0.195374	0.177422
		ESFA	Rep 3	0.337064	0.308212	0.28596	0.263258	0.251885	0.231055	0.209845	0.197336	0.182912
		ESFA	Avg.	0.342021	0.315361	0.292215	0.270607	0.253149	0.233084	0.215597	0.201399	0.185325
		ESHA	Rep1	0.376946	0.364326	0.351922	0.339485	0.325718	0.312057	0.298968	0.286294	0.274652
		ESHA	Rep2	0.394843	0.381817	0.369161	0.356231	0.341679	0.32731	0.312537	0.298199	0.285101
		ESHA	Rep 3	0.37824	0.365205	0.352475	0.339691	0.32642	0.313247	0.299455	0.28794	0.276703
		ESHA	Avg.	0.383343	0.370449	0.357853	0.345136	0.331272	0.317538	0.303653	0.290811	0.278819
	Commercial FA Products (CFAP)	CFAP-1	Rep1	0.126039	0.115772	0.106517	0.097724	0.0892673	0.0814519	0.0740113	0.0671501	0.0610476
		CFAP-1	Rep2	0.125898	0.113859	0.108299	0.100003	0.0904463	0.0832552	0.075986	0.0689899	0.0623555
		CFAP-1	Rep 3	0.126388	0.115299	0.107008	0.0999566	0.090105	0.0820315	0.0750705	0.068924	0.0619355
		CFAP-1	Avg.	0.126108	0.114977	0.107275	0.0992279	0.0899395	0.0822462	0.0750226	0.0683547	0.0617795
		CFAP-2	Rep1	0.23457	0.195633	0.173671	0.158777	0.147223	0.137444	0.129295	0.122072	0.114527
		CFAP-2	Rep2	0.220466	0.183966	0.170989	0.150155	0.139006	0.130145	0.120553	0.115433	0.10967
		CFAP-2	Rep 3	0.239855	0.197262	0.17482	0.157633	0.147088	0.138033	0.129475	0.122168	0.114876
		CFAP-2	Avg.	0.23163	0.192287	0.17316	0.155522	0.144439	0.135207	0.126441	0.119891	0.113024
		CFAP-3	Rep1	0.743949	0.676373	0.619139	0.566428	0.51762	0.473219	0.433516	0.397539	0.363933
		CFAP-3	Rep2	0.75038	0.689172	0.62048	0.573155	0.528144	0.478369	0.440109	0.398001	0.365222
		CFAP-3	Rep 3	0.766366	0.69132	0.631112	0.578912	0.532113	0.482953	0.448266	0.400509	0.36825
		CFAP-3	Avg.	0.753565	0.685622	0.623577	0.572832	0.525959	0.47818	0.44063	0.398683	0.365802
		CFAP-4	Rep1	0.562178	0.517889	0.475248	0.43388	0.394797	0.357647	0.323634	0.292521	0.263841
		CFAP-4	Rep2	0.584921	0.538918	0.493424	0.449903	0.408567	0.368925	0.333631	0.300758	0.270825
		CFAP-4	Rep 3	0.584497	0.538081	0.492307	0.449002	0.407687	0.368659	0.333424	0.300611	0.270875
		CFAP-4	Avg.	0.577199	0.53163	0.486993	0.444262	0.403684	0.365077	0.330229	0.297963	0.268513
		CFAP-5	Rep1	0.23	0.2	0.175	0.166	0.143	0.132	0.126	0.0829645	0.0522539
		CFAP-5	Rep2	0.234699	0.201885	0.175585	0.166237	0.143489	0.132152	0.125719	0.108552	0.0763198
		CFAP-5	Rep 3	0.231917	0.200266	0.176922	0.162474	0.146395	0.132654	0.125899	0.0899214	0.0622144
		CFAP-5	Avg.	0.232205	0.200717	0.175836	0.164904	0.144295	0.132269	0.125873	0.0938126	0.063596

## Sheet: Tab 5
	Table 5 - SSSAD Determination for IHSS Standards and CFAPs
	Category	Test Portion ID		SSAD	SSSAD	Pass / Fail	Expected Result
	IHSS Standards	SRFA	Rep1	-0.285895	0.081736	Fail	No
		SRFA	Rep2	-0.241026	0.0580937	Fail	No
		SRFA	Rep 3	-0.261956	0.068621	Fail	No
		SRFA	Avg.	-0.262959	0.0694836	Fail	No
		ESFA	Rep1	-0.241385	0.0582668	Fail	No
		ESFA	Rep2	-0.241011	0.0580861	Fail	No
		ESFA	Rep 3	-0.244964	0.0600075	Fail	No
		ESFA	Avg.	-0.242453	0.0587868	Fail	No
		ESHA	Rep1	0.0659152	0.00434482	Pass	Yes
		ESHA	Rep2	0.148707	0.0221138	Fail	No
		ESHA	Rep 3	0.00625235	3.90919e-05	Pass	Yes
		ESHA	Avg.	0.0736249	0.00883256	Pass	Yes
	Commercial FA Products (CFAP)	CFAP-1	Rep1	-0.268764	0.0722341	Fail	No
		CFAP-1	Rep2	-0.200307	0.040123	Fail	No
		CFAP-1	Rep 3	-0.238014	0.0566509	Fail	No
		CFAP-1	Avg.	-0.235695	0.056336	Fail	No
		CFAP-2	Rep1	-1.23018	1.51333	Fail	No
		CFAP-2	Rep2	-1.22704	1.50563	Fail	No
		CFAP-2	Rep 3	-1.31713	1.73484	Fail	No
		CFAP-2	Avg.	-1.25812	1.5846	Fail	No
		CFAP-3	Rep1	-0.426121	0.181579	Fail	No
		CFAP-3	Rep2	-0.376275	0.141583	Fail	No
		CFAP-3	Rep 3	-0.433628	0.188033	Fail	No
		CFAP-3	Avg.	-0.412008	0.170398	Fail	No
		CFAP-4	Rep1	-0.236202	0.0557915	Fail	No
		CFAP-4	Rep2	-0.23777	0.0565346	Fail	No
		CFAP-4	Rep 3	-0.247962	0.0614854	Fail	No
		CFAP-4	Avg.	-0.240645	0.0579371	Fail	No
		CFAP-5	Rep1	0.292325	0.085454	Fail	No
		CFAP-5	Rep2	-0.136916	0.0187461	Fail	No
		CFAP-5	Rep 3	0.113621	0.0129097	Fail	No
		CFAP-5	Avg.	0.0896767	0.0390366	Fail	No

## Sheet: Tab 6
	Table 6 - SSSAD for SHMS, SHA, SFA and NHM Test Portions
	Category	Test Sample ID	Avg. SSAD	Avg. SSSAD	Pass / Fail	Expected Result
	Solid Humic Material Sources (SHMS)	NDL	-0.112869	0.0127544	Pass	Yes
		ABH	-0.378335	0.143153	Fail	No
		CSP	0.0608942	0.00413396	Pass	Yes
		IMP	0.227708	0.0530325	Fail	No
		BBP	0.189911	0.0391545	Fail	No
		IPP	-0.0379355	0.00194132	Pass	Yes
	Surrogate HA Solutions (SHA)	NDL-SHA	-0.0901794	0.00847203	Pass	Yes
		ABH-SHA	-0.499118	0.24988	Fail	No
		CSP-SHA	0.0817518	0.00676619	Pass	Yes
		IMP-SHA	-0.41563	0.178788	Fail	No
		BBP-SHA	-1.11095	1.29294	Fail	No
		IPP-SHA	-0.0379355	0.00194132	Pass	Yes
	Surrogate FA Solutions (SFA)	NDL-SFA	-0.103581	0.0411273	Fail	No
		ABH-SFA	-0.646021	0.486983	Fail	No
		CSP-SFA	0.435467	0.18972	Fail	No
		IMP-SFA	0.326552	0.108832	Fail	No
		BBP-SFA	0.632668	0.431863	Fail	No
		IPP-SFA	-0.281144	0.079379	Fail	No
	Non Humified Materials (NHM)	SWE-1	-0.401499	0.367215	Fail	Yes
		SWE-2	-0.768795	0.600335	Fail	Yes
		YUE	-0.768932	0.596192	Fail	Yes
		SCM	0.446814	0.199748	Fail	Yes

## Sheet: Tab 7
	Table 7 - Using the SAD Method for All Test Portions
	Category	Test Sample ID	Max SAD (+/-)	Pass / Fail	Expected Result
	IHSS Standards	SRFA	0.0723707	Pass	Yes
		ESFA	0.0460717	Pass	Yes
		ESHA	0.0232419	Pass	Yes
	Commercial FA Products (CFAP)	CFAP-1	0.0464769	Pass	Yes
		CFAP-2	0.252917	Fail	No
		CFAP-3	0.0773145	Pass	Yes
		CFAP-4	0.047016	Fail	No
		CFAP-5	0.131854	Fail	No
	Solid Humic Material Sources (SHMS)	NDL	0.0191131	Pass	Yes
		ABH	0.0750983	Pass	Yes
		CSP	0.0159369	Pass	Yes
		IMP	0.0453372	Pass	Yes
		BBP	0.0458086	Pass	Yes
		IPP	0.0224592	Pass	Yes
	Surrogate HA Solutions (SHA)	NDL-SHA	0.029742	Pass	Yes
		ABH-SHA	0.0920732	Pass	Yes
		CSP-SHA	0.0178481	Pass	Yes
		IMP-SHA	0.0898279	Pass	Yes
		BBP-SHA	0.248497	Fail	No
		IPP-SHA	0.0176736	Pass	Yes
	Surrogate FA Solutions (SFA)	NDL-SFA	0.022468	Pass	Yes
		ABH-SFA	0.1315	Fail	No
		CSP-SFA	0.122029	Fail	No
		IMP-SFA	0.0709972	Pass	Yes
		BBP-SFA	0.137639	Fail	No
		IPP-SFA	0.0541627	Pass	Yes
	Non Humified Materials (NHM)	SWE-1	0.0869046	Pass	No
		SWE-2	0.163914	Fail	Yes
		YUE	0.165993	Fail	Yes
		SCM	0.0942591	Pass	No

## Sheet: IHSS
	Category 1: International Humic Substances Society (IHSS) Standards
	UVAC Method:				Mayhew et al. (2023) published a method for "differentiation between humic and non-humic substances using alkaline extraction and UV spectroscopy". The method was intended for differentiating ingredients in commercial humic products. For clarity in communication the method used will be referred to as the UVAC (UV Absorbance Confirmation method). In this tab of the spreadsheet the UVAC method was …
	Test Portions:				The prohibitive cost of the IHSS standards necessitates minor deviation from the experimental procedures described by the UVAC method. The deviation was simply to dissolve 30 mg of the IHSS standards in 5.0 ml of 0.1M NaOH solutions generating a 6000 mg/kg OM solution, and adjusting the pH of the solution to 6.9 first using 3 M HCl followed by 0.6 M HCl close to the end point to generate the test…
	Aliquot Preparation for UV-Vis Measurement :				Alkaline extraction were done by weighting out triplicates (3) 1.00 +/- 0.05 g test portion from the 6000 mg/kg solution prepared from the SRFA, ESFA and ESHA in accordance with step (3) of the UVAC method. It is important to clarify that the test portions generated in step (3) were neutralized using the exact procedures outlined in step (5) of the UVAC method without deviation. In step (11) the …
	Absorbance Measurement of Aliquot:				All subsequent steps for scanning the resulting aliquot and calculations were done with no deviation from the steps outlined in the UVAC method. Aliquots were measured for absorbance providing the measurement for each of the replicates individually (rep1, Rep2, and Rep3).
	Squared Sum of Scaled Absorbance Difference Calculation (UVAC Method):				The Squared Sum of the Scaled Absorbance Differences (SSSAD) is calculated by: 1) using the absorbance values for each rep independently and 1) zeroing the absorbance data by subtracting the minimum absorbance value from all values, 2) scaling the zeroed absorbances by dividing all the zeroed absorbance values by the zeroed absorbance at wavelength of 290nm, 3) finding the SAD by calculating the …
	Scaled Absorbance Difference Calculations:				Scaled Absorbance Difference (SAD) is calculated by: 1) averaging the absorbance data from the three reps, 2) zeroing the average value by subtracting the minimum absorbance value from all values, 3) scaling the zeroed absorbances by dividing all the zeroed absorbance values by the zeroed absorbance at wavelength of 290nm, 4) the SAD is calculated by the difference between the scaled absorbance o…
	QCM 1.0 (Sep-22):
	Absorbance Data				Squared Sum of Scaled Absorbance Difference (SSSAD) Calculations
	Wavelength (nm)	Scaled Abs. Stnd. Curve	UV Abs. Rep. 1		Zeroed Abs. Rep. 1	Scaled Abs. Rep. 1	SAD Rep. 1
	290	1	0.696502		0.212648	1	0
	295	0.867854	0.666147		0.182292	0.85725	-0.0106035
	300	0.738148	0.637809		0.153955	0.723988	-0.01416
	305	0.61092	0.61273		0.128876	0.606052	-0.00486767
	310	0.483809	0.58641		0.102555	0.482277	-0.00153187
	315	0.35935	0.559993		0.076139	0.358052	-0.00129846
	320	0.237531	0.533712		0.0498581	0.234463	-0.00306774
	325	0.117273	0.508102		0.0242476	0.114027	-0.00324587
	330	0	0.483854		0	0	0
							-0.0387752
							0.00150351
							Pass
	Suwannee River FA Standard III:
	Absorbance Data						Squared Sum of Scaled Absorbance Difference (SSSAD) Calculations										Scaled Absorbance Difference (SAD) Calculations
	Wavelength (nm)	Scaled Abs. Stnd. Curve	UV Abs. Rep. 1	UV Abs. Rep. 2	UV Abs. Rep. 3		Zeroed Abs. Rep. 1	Zeroed Abs. Rep. 2	Zeroed Abs. Rep. 3	Scaled Abs. Rep. 1	Scaled Abs. Rep. 2	Scaled Abs. Rep. 3	SAD Rep. 1	SAD Rep. 2	SAD Rep. 3		Avg. UV Abs.	Zeroed Avg. Abs.	Scaled Avg. Abs.	SAD	Pass/Fail (+/- 0.1)
	290	1	0.360381	0.285763	0.297025		0.153557	0.126674	0.126909	1	1	1	0	0	0		0.31439	0.135713	1	0	Pass
	295	0.867941	0.336833	0.267265	0.27688		0.130009	0.108176	0.106764	0.84665	0.853972	0.841264	-0.0212912	-0.0139693	-0.0266767		0.293659	0.114983	0.847249	-0.0206919
	300	0.738348	0.314775	0.249467	0.263254		0.107951	0.090378	0.093138	0.703003	0.713469	0.733896	-0.0353456	-0.0248792	-0.00445245		0.275832	0.0971557	0.715889	-0.0224595
	305	0.611223	0.292997	0.231874	0.245211		0.086173	0.072785	0.075095	0.561179	0.574585	0.591723	-0.0500436	-0.0366377	-0.0194996		0.256694	0.0780177	0.574871	-0.0363518
	310	0.484228	0.272543	0.21433	0.221893		0.065719	0.055241	0.051777	0.427978	0.436088	0.407985	-0.05625	-0.04814	-0.0762427		0.236255	0.057579	0.424269	-0.0599586
	315	0.359839	0.253622	0.198442	0.201005		0.046798	0.039353	0.030889	0.30476	0.310664	0.243395	-0.0550796	-0.0491758	-0.116445		0.21769	0.0390133	0.287469	-0.0723707
	320	0.237501	0.236496	0.183802	0.197552		0.029672	0.024713	0.027436	0.193231	0.195091	0.216186	-0.0442697	-0.0424096	-0.0213145		0.20595	0.0272737	0.200965	-0.0365357
	325	0.117183	0.221192	0.170663	0.185327		0.014368	0.011574	0.015211	0.0935679	0.0913684	0.119858	-0.0236153	-0.0258147	0.00267439		0.192394	0.0137177	0.101078	-0.0161049
	330	0	0.206824	0.159089	0.170116		0	0	0	0	0	0	0	0	0		0.178676	0	0	0
												SUM:	-0.285895	-0.241026	-0.261956
												SSSAD:	0.081736	0.0580937	0.068621
												Pass/Fail (SSSAD>0.01)	Fail	Fail	Fail
	Elliott Soil FA Standard V:
	Absorbance Data						Squared Sum of Scaled Absorbance Difference (SSSAD) Calculations										Scaled Absorbance Difference (SAD) Calculations
	Wavelength (nm)	Scaled Abs. Stnd. Curve	UV Abs. Rep. 1	UV Abs. Rep. 2	UV Abs. Rep. 3		Zeroed Abs. Rep. 1	Zeroed Abs. Rep. 2	Zeroed Abs. Rep. 3	Scaled Abs. Rep. 1	Scaled Abs. Rep. 2	Scaled Abs. Rep. 3	SAD Rep. 1	SAD Rep. 2	SAD Rep. 3		Avg. UV Abs.	Zeroed Avg. Abs.	Scaled Avg. Abs.	SAD	Pass/Fail (+/- 0.1)
	290	1	0.391517	0.385418	0.382508		0.189837	0.19016	0.188255	1	1	1	0	0	0		0.386481	0.189418	1	0	Pass
	295	0.867941	0.362577	0.356622	0.353283		0.160898	0.161365	0.15903	0.847557	0.848571	0.844759	-0.0203836	-0.0193696	-0.0231816		0.357494	0.160431	0.84697	0.0209712
	300	0.738348	0.335185	0.328761	0.326386		0.133505	0.133503	0.132133	0.703263	0.702055	0.701884	-0.0350853	-0.0362934	-0.0364639		0.330111	0.133047	0.702402	0.0359463
	305	0.611223	0.309425	0.302928	0.301119		0.107745	0.107671	0.106866	0.567567	0.566211	0.567665	-0.043656	-0.0450121	-0.0435582		0.304491	0.107427	0.567145	0.0440774
	310	0.484228	0.284824	0.278615	0.276735		0.0831442	0.0833573	0.0824819	0.437977	0.438353	0.438138	-0.0462512	-0.0458749	-0.0460896		0.280058	0.0829945	0.438156	0.0460717
	315	0.359839	0.261841	0.255589	0.253919		0.0601611	0.0603313	0.0596657	0.316909	0.317266	0.31694	-0.04293	-0.0425736	-0.0428992		0.257116	0.0600527	0.317039	0.0428005
	320	0.237501	0.240242	0.234171	0.232692		0.0385623	0.0389133	0.0384388	0.203134	0.204634	0.204184	-0.0343671	-0.032867	-0.0333165		0.235702	0.0386381	0.203984	0.0335171
	325	0.117183	0.220373	0.213924	0.212651		0.0186934	0.0186667	0.0183978	0.0984711	0.0981632	0.097728	-0.0187121	-0.0190199	-0.0194552		0.215649	0.018586	0.0981219	0.0190613
	330	0	0.20168	0.195258	0.194253		0	0	0	0	0	0	0	0	0		0.197063	0	0	0
												SUM:	-0.241385	-0.241011	-0.244964
												SSSAD:	0.0582668	0.0580861	0.0600075
												Pass/Fail (SSSAD>0.01)	Fail	Fail	Fail
	Elliott Soil HA Standard V:
	Absorbance Data						Squared Sum of Scaled Absorbance Difference (SSSAD) Calculations										Scaled Absorbance Difference (SAD) Calculations
	Wavelength (nm)	Scaled Abs. Stnd. Curve	UV Abs. Rep. 1	UV Abs. Rep. 2	UV Abs. Rep. 3		Zeroed Abs. Rep. 1	Zeroed Abs. Rep. 2	Zeroed Abs. Rep. 3	Scaled Abs. Rep. 1	Scaled Abs. Rep. 2	Scaled Abs. Rep. 3	SAD Rep. 1	SAD Rep. 2	SAD Rep. 3		Avg. UV Abs.	Zeroed Avg. Abs.	Scaled Avg. Abs.	SAD	Pass/Fail (+/- 0.1)
	290	1	0.376946	0.394843	0.37824		0.102294	0.109742	0.101537	1	1	1	0	0	0		0.383343	0.104524	1	0	Pass
	295	0.867941	0.364326	0.381817	0.365205		0.089674	0.096716	0.088502	0.87663	0.881303	0.871623	0.00868915	0.0133625	0.00368219		0.370449	0.0916307	0.876644	0.00870339
	300	0.738348	0.351922	0.369161	0.352475		0.07727	0.08406	0.075772	0.755372	0.765978	0.74625	0.0170234	0.02763	0.00790174		0.357853	0.079034	0.75613	0.0177818
	305	0.611223	0.339485	0.356231	0.339691		0.064833	0.07113	0.062988	0.633791	0.648157	0.620345	0.022568	0.0369337	0.00912245		0.345136	0.066317	0.634465	0.0232419
	310	0.484228	0.325718	0.341679	0.32642		0.051066	0.056578	0.049717	0.499208	0.515555	0.489644	0.0149802	0.0313267	0.00541624		0.331272	0.0524537	0.501832	0.0176042
	315	0.359839	0.312057	0.32731	0.313247		0.037405	0.042209	0.036544	0.365662	0.38462	0.359908	0.00582233	0.0247809	6.88239e-05		0.317538	0.0387193	0.370434	0.0105943
	320	0.237501	0.298968	0.312537	0.299455		0.024316	0.027436	0.022752	0.237707	0.250005	0.224076	0.000206078	0.0125036	-0.013425		0.303653	0.0248347	0.237597	9.60636e-05
	325	0.117183	0.286294	0.298199	0.28794		0.011642	0.013098	0.011237	0.113809	0.119353	0.110669	-0.00337393	0.00216952	-0.00651412		0.290811	0.0119923	0.114732	-0.00245069
	330	0	0.274652	0.285101	0.276703		0	0	0	0	0	0	0	0	0		0.278819	0	0	0
												SUM:	0.0659152	0.148707	0.00625235
												SSSAD:	0.00434482	0.0221138	3.90919e-05
												Pass/Fail (SSSAD>0.01)	Pass	Fail	Pass

## Sheet: CFAP
	Category 2: Commercial FA Products (CFAP) (No Deviation from UVAC method)
	UVAC Method:				Mayhew et al. (2023) published a method for "differentiation between humic and non-humic substances using alkaline extraction and UV spectroscopy". The method was intended for differentiating ingredients in commercial humic products. For clarity in communication the method used will be referred to as the UVAC (UV Absorbance Confirmation method). In this tab of the spreadsheet the UVAC method was …
	Test Portions:				Test samples, test portions, and aliquots were generated from five (5) CFAPs and measured for their UV absorbance according to the UVAC method, with no deviations.
	Aliquot Preparation for UV-Vis Measurement :				Alkaline extraction were done by weighting out triplicates (3) 1.00 +/- 0.05 g test portion from test samples prepared in accordance to step (2) of the UVAC method and all subsequent steps of the UVAC were followed with no deviation.
	Absorbance Measurement of Aliquot:				Aliquots were measured for absorbance providing the measurement for each of the replicates individually (rep1, Rep2, and Rep3).
	Squared Sum of Scaled Absorbance Difference Calculation (UVAC Method):				The Squared Sum of the Scaled Absorbance Differences (SSSAD) is calculated by: 1) using the absorbance values for each rep independently and 1) zeroing the absorbance data by subtracting the minimum absorbance value from all values, 2) scaling the zeroed absorbances by dividing all the zeroed absorbance values by the zeroed absorbance at wavelength of 290nm, 3) finding the SAD by calculating the …
	Scaled Absorbance Difference Calculations:				Scaled Absorbance Difference (SAD) is calculated by: 1) averaging the absorbance data from the three reps, 2) zeroing the average value by subtracting the minimum absorbance value from all values, 3) scaling the zeroed absorbances by dividing all the zeroed absorbance values by the zeroed absorbance at wavelength of 290nm, 4) the SAD is calculated by the difference between the scaled absorbance o…
	Commercial FA Product (CFAP) #1:
	Absorbance Data						Squared Sum of Scaled Absorbance Difference (SSSAD) Calculations										Scaled Absorbance Difference (SAD) Calculations
	Wavelength (nm)	Scaled Abs. Stnd. Curve	UV Abs. Rep. 1	UV Abs. Rep. 2	UV Abs. Rep. 3		Zeroed Abs. Rep. 1	Zeroed Abs. Rep. 2	Zeroed Abs. Rep. 3	Scaled Abs. Rep. 1	Scaled Abs. Rep. 2	Scaled Abs. Rep. 3	SAD Rep. 1	SAD Rep. 2	SAD Rep. 3		Avg. UV Abs.	Zeroed Avg. Abs.	Scaled Avg. Abs.	SAD	Pass/Fail (+/- 0.1)
	290	1	0.126039	0.125898	0.126388		0.0649914	0.0635425	0.0644525	1	1	1	0	0	0		0.126108	0.0643288	1	0	Pass
	295	0.867941	0.115772	0.113859	0.115299		0.0547244	0.0515035	0.0533635	0.842025	0.810536	0.827951	-0.0259157	-0.0574047	-0.0399901		0.114977	0.0531971	0.826957	-0.0409842
	300	0.738348	0.106517	0.108299	0.107008		0.0454694	0.0459435	0.0450725	0.699622	0.723036	0.699313	-0.0387266	-0.0153126	-0.0390349		0.107275	0.0454951	0.707228	-0.0311203
	305	0.611223	0.097724	0.100003	0.0999566		0.0366764	0.0376475	0.0380211	0.564327	0.592477	0.589909	-0.0468959	-0.0187454	-0.021314		0.0992279	0.0374483	0.582139	-0.0290834
	310	0.484228	0.0892673	0.0904463	0.090105		0.0282197	0.0280908	0.0281695	0.434207	0.442079	0.437058	-0.0500213	-0.042149	-0.0471696		0.0899395	0.02816	0.437751	-0.0464769
	315	0.359839	0.0814519	0.0832552	0.0820315		0.0204043	0.0208997	0.020096	0.313954	0.328909	0.311796	-0.0458855	-0.0309304	-0.0480439		0.0822462	0.0204667	0.318157	-0.0416823
	320	0.237501	0.0740113	0.075986	0.0750705		0.0129637	0.0136305	0.013135	0.199468	0.21451	0.203793	-0.038033	-0.0229909	-0.0337074		0.0750226	0.0132431	0.205865	-0.0316356
	325	0.117183	0.0671501	0.0689899	0.068924		0.0061025	0.0066344	0.0069885	0.093897	0.104409	0.108429	-0.0232861	-0.0127743	-0.00875445		0.0683547	0.00657513	0.102211	-0.0149718
	330	0	0.0610476	0.0623555	0.0619355		0	0	0	0	0	0	0	0	0		0.0617795	0	0	0
												SUM:	-0.268764	-0.200307	-0.238014
												SSSAD:	0.0722341	0.040123	0.0566509
												Pass/Fail (SSSAD>0.01)	Fail	Fail	Fail
	Commercial FA Product (CFAP) #2:
	Absorbance Data						Squared Sum of Scaled Absorbance Difference (SSSAD) Calculations										Scaled Absorbance Difference (SAD) Calculations
	Wavelength (nm)	Scaled Abs. Stnd. Curve	UV Abs. Rep. 1	UV Abs. Rep. 2	UV Abs. Rep. 3		Zeroed Abs. Rep. 1	Zeroed Abs. Rep. 2	Zeroed Abs. Rep. 3	Scaled Abs. Rep. 1	Scaled Abs. Rep. 2	Scaled Abs. Rep. 3	SAD Rep. 1	SAD Rep. 2	SAD Rep. 3		Avg. UV Abs.	Zeroed Avg. Abs.	Scaled Avg. Abs.	SAD	Pass/Fail (+/- 0.1)
	290	1	0.23457	0.220466	0.239855		0.120042	0.110796	0.124979	1	1	1	0	0	0		0.23163	0.118606	1	0	Fail
	295	0.867941	0.195633	0.183966	0.197262		0.0811057	0.074296	0.082386	0.675643	0.670566	0.659199	-0.192298	-0.197375	-0.208742		0.192287	0.0792626	0.668286	-0.199655
	300	0.738348	0.173671	0.170989	0.17482		0.0591435	0.061319	0.059944	0.492689	0.553441	0.479633	-0.245659	-0.184908	-0.258716		0.17316	0.0601355	0.50702	-0.231328
	305	0.611223	0.158777	0.150155	0.157633		0.0442495	0.040485	0.042757	0.368616	0.365401	0.342113	-0.242607	-0.245822	-0.269109		0.155522	0.0424972	0.358306	-0.252917
	310	0.484228	0.147223	0.139006	0.147088		0.0326953	0.029336	0.032212	0.272365	0.264775	0.257739	-0.211863	-0.219453	-0.226489		0.144439	0.0314144	0.264864	-0.219364
	315	0.359839	0.137444	0.130145	0.138033		0.0229163	0.020475	0.023157	0.190902	0.184799	0.185287	-0.168937	-0.17504	-0.174552		0.135207	0.0221828	0.187029	-0.17281
	320	0.237501	0.129295	0.120553	0.129475		0.0147681	0.010883	0.014599	0.123024	0.0982256	0.116812	-0.114477	-0.139275	-0.120689		0.126441	0.0134167	0.11312	-0.124381
	325	0.117183	0.122072	0.115433	0.122168		0.00754452	0.005763	0.007292	0.0628488	0.0520145	0.0583458	-0.0543343	-0.0651686	-0.0588373		0.119891	0.00686651	0.0578935	-0.0592896
	330	0	0.114527	0.10967	0.114876		0	0	0	0	0	0	0	0	0		0.113024	0	0	0
												SUM:	-1.23018	-1.22704	-1.31713
												SSSAD:	1.51333	1.50563	1.73484
												Pass/Fail (SSSAD>0.01)	Fail	Fail	Fail
	Commercial FA Product (CFAP) #3:
	Absorbance Data						Squared Sum of Scaled Absorbance Difference (SSSAD) Calculations										Scaled Absorbance Difference (SAD) Calculations
	Wavelength (nm)	Scaled Abs. Stnd. Curve	UV Abs. Rep. 1	UV Abs. Rep. 2	UV Abs. Rep. 3		Zeroed Abs. Rep. 1	Zeroed Abs. Rep. 2	Zeroed Abs. Rep. 3	Scaled Abs. Rep. 1	Scaled Abs. Rep. 2	Scaled Abs. Rep. 3	SAD Rep. 1	SAD Rep. 2	SAD Rep. 3		Avg. UV Abs.	Zeroed Avg. Abs.	Scaled Avg. Abs.	SAD	Pass/Fail (+/- 0.1)
	290	1	0.743949	0.75038	0.766366		0.380016	0.385158	0.398116	1	1	1	0	0	0		0.753565	0.387763	1	0	Pass
	295	0.867941	0.676373	0.689172	0.69132		0.31244	0.32395	0.32307	0.822176	0.841083	0.811497	-0.0457649	-0.0268576	-0.0564438		0.685622	0.31982	0.824781	-0.0431595
	300	0.738348	0.619139	0.62048	0.631112		0.255206	0.255258	0.262862	0.671566	0.662736	0.660265	-0.0667826	-0.0756126	-0.0780835		0.623577	0.257775	0.664775	-0.0735737
	305	0.611223	0.566428	0.573155	0.578912		0.202495	0.207933	0.210662	0.53286	0.539864	0.529147	-0.0783632	-0.0713587	-0.0820756		0.572832	0.20703	0.533908	-0.0773145
	310	0.484228	0.51762	0.528144	0.532113		0.153687	0.162922	0.163863	0.404421	0.423	0.411596	-0.0798066	-0.0612275	-0.0726318		0.525959	0.160157	0.413028	-0.0711997
	315	0.359839	0.473219	0.478369	0.482953		0.109286	0.113147	0.114703	0.287584	0.293768	0.288115	-0.0722558	-0.0660716	-0.0717249		0.47818	0.112379	0.289813	-0.0700266
	320	0.237501	0.433516	0.440109	0.448266		0.0695825	0.074887	0.080016	0.183104	0.194432	0.200987	-0.0543968	-0.043069	-0.0365143		0.44063	0.0748285	0.192975	-0.0445263
	325	0.117183	0.397539	0.398001	0.400509		0.0336056	0.032779	0.032259	0.088432	0.0851053	0.0810291	-0.0287511	-0.0320778	-0.036154		0.398683	0.0328812	0.0847971	-0.0323861
	330	0	0.363933	0.365222	0.36825		0	0	0	0	0	0	0	0	0		0.365802	0	0	0
												SUM:	-0.426121	-0.376275	-0.433628
												SSSAD:	0.181579	0.141583	0.188033
												Pass/Fail (SSSAD>0.01)	Fail	Fail	Fail
	Commercial FA Product (CFAP) #4:																						Commercial FA Product (CFAP) #4:
	Absorbance Data						Squared Sum of Scaled Absorbance Difference (SSSAD) Calculations										Scaled Absorbance Difference (SAD) Calculations						Absorbance Data				Squared Sum of Scaled Absorbance Difference (SSSAD) Calculations
	Wavelength (nm)	Scaled Abs. Stnd. Curve	UV Abs. Rep. 1	UV Abs. Rep. 2	UV Abs. Rep. 3		Zeroed Abs. Rep. 1	Zeroed Abs. Rep. 2	Zeroed Abs. Rep. 3	Scaled Abs. Rep. 1	Scaled Abs. Rep. 2	Scaled Abs. Rep. 3	SAD Rep. 1	SAD Rep. 2	SAD Rep. 3		Avg. UV Abs.	Zeroed Avg. Abs.	Scaled Avg. Abs.	SAD	Pass/Fail (+/- 0.1)		Wavelength (nm)	Scaled Abs. Stnd. Curve	UV Abs. Rep. 1		Zeroed Abs. Rep. 1	Scaled Abs. Rep. 1	SAD Rep. 1
	290	1	0.562178	0.584921	0.584497		0.298337	0.314096	0.313622	1	1	1	0	0	0		0.577199	0.308685	1	0	Fail		290	1	0.482634		0.24994	1	0
	295	0.867941	0.517889	0.538918	0.538081		0.254049	0.268094	0.267206	0.851549	0.85354	0.852	-0.0163924	-0.0144006	-0.0159415		0.53163	0.263116	0.852377	-0.0155641			295	0.867854	0.445554		0.212861	0.851647	-0.0162067
	300	0.738348	0.475248	0.493424	0.492307		0.211407	0.2226	0.221433	0.708618	0.708699	0.706049	-0.0297308	-0.0296494	-0.0322999		0.486993	0.21848	0.707775	-0.0305732			300	0.738148	0.409598		0.176904	0.707787	-0.030361
	305	0.611223	0.43388	0.449903	0.449002		0.17004	0.179078	0.178128	0.569957	0.570138	0.567969	-0.0412654	-0.0410847	-0.0432541		0.444262	0.175749	0.569345	-0.0418776			305	0.61092	0.375685		0.142991	0.572102	-0.0388181
	310	0.484228	0.394797	0.408567	0.407687		0.130956	0.137742	0.136813	0.438953	0.438535	0.436234	-0.0452748	-0.045693	-0.0479943		0.403684	0.13517	0.43789	-0.0463376			310	0.483809	0.343514		0.11082	0.443388	-0.0404215
	315	0.359839	0.357647	0.368925	0.368659		0.0938067	0.0981002	0.097785	0.314432	0.312326	0.311792	-0.0454077	-0.0475139	-0.0480473		0.365077	0.096564	0.312823	-0.047016			315	0.35935	0.313151		0.0804577	0.321908	-0.0374422
	320	0.237501	0.323634	0.333631	0.333424		0.059793	0.0628057	0.0625491	0.200421	0.199957	0.199441	-0.0370802	-0.037544	-0.0380601		0.330229	0.0617159	0.199932	-0.0375694			320	0.237531	0.284445		0.0517516	0.207056	-0.0304746
	325	0.117183	0.292521	0.300758	0.300611		0.0286798	0.029933	0.029737	0.0961322	0.0952988	0.0948178	-0.0210509	-0.0218843	-0.0223653		0.297963	0.0294499	0.0954044	-0.0217787			325	0.117273	0.257852		0.0251584	0.100658	-0.0166153
	330	0	0.263841	0.270825	0.270875		0	0	0	0	0	0	0	0	0		0.268513	0	0	0			330	0	0.232694		0	0	0
												SUM:	-0.236202	-0.23777	-0.247962														-0.210339
												SSSAD:	0.0557915	0.0565346	0.0614854														0.0442426
												Pass/Fail (SSSAD>0.01)	Fail	Fail	Fail														Fail
	Commercial FA Product (CFAP) #5:
	Absorbance Data						Squared Sum of Scaled Absorbance Difference (SSSAD) Calculations										Scaled Absorbance Difference (SAD) Calculations
	Wavelength (nm)	Scaled Abs. Stnd. Curve	UV Abs. Rep. 1	UV Abs. Rep. 2	UV Abs. Rep. 3		Zeroed Abs. Rep. 1	Zeroed Abs. Rep. 2	Zeroed Abs. Rep. 3	Scaled Abs. Rep. 1	Scaled Abs. Rep. 2	Scaled Abs. Rep. 3	SAD Rep. 1	SAD Rep. 2	SAD Rep. 3		Avg. UV Abs.	Zeroed Avg. Abs.	Scaled Avg. Abs.	SAD	Pass/Fail (+/- 0.1)
	290	1	0.23	0.234699	0.231917		0.177746	0.158379	0.169703	1	1	1	0	0	0		0.232205	0.168609	1	0	Fail
	295	0.867941	0.2	0.201885	0.200266		0.147746	0.125565	0.138052	0.83122	0.792814	0.813491	-0.036721	-0.0751273	-0.0544496		0.200717	0.137121	0.813247	-0.0546942
	300	0.738348	0.175	0.175585	0.176922		0.122746	0.0992652	0.114708	0.69057	0.626757	0.675933	-0.0477785	-0.111592	-0.0624153		0.175836	0.11224	0.665679	-0.0726696
	305	0.611223	0.166	0.166237	0.162474		0.113746	0.0899172	0.10026	0.639936	0.567734	0.590796	0.028713	-0.0434892	-0.0204269		0.164904	0.101308	0.600842	-0.0103803
	310	0.484228	0.143	0.143489	0.146395		0.0907461	0.0671692	0.0841806	0.510538	0.424104	0.496048	0.0263098	-0.0601243	0.0118199		0.144295	0.0806986	0.478613	-0.00561475
	315	0.359839	0.132	0.132152	0.132654		0.0797461	0.0558322	0.0704396	0.448652	0.352522	0.415077	0.0888124	-0.00731709	0.0552373		0.132269	0.0686726	0.407289	0.0474491
	320	0.237501	0.126	0.125719	0.125899		0.0737461	0.0493992	0.0636846	0.414896	0.311905	0.375272	0.177395	0.0744037	0.137771		0.125873	0.0622766	0.369355	0.131854
	325	0.117183	0.0829645	0.108552	0.0899214		0.0307106	0.0322322	0.027707	0.172778	0.203513	0.163268	0.0555948	0.0863297	0.0460848		0.0938126	0.0302166	0.179211	0.0620276
	330	0	0.0522539	0.0763198	0.0622144		0	0	0	0	0	0	0	0	0		0.063596	0	0	0
												SUM:	0.292325	-0.136916	0.113621
												SSSAD:	0.085454	0.0187461	0.0129097
												Pass/Fail (SSSAD>0.01)	Fail	Fail	Fail

## Sheet: SMHS
	Category 3: Solid Humic Material Sources (SHMS)
	UVAC Method:				Mayhew et al. (2023) published a method for "differentiation between humic and non-humic substances using alkaline extraction and UV spectroscopy". The method was intended for differentiating ingredients in commercial humic products. For clarity in communication the method used will be referred to as the UVAC (UV Absorbance Confirmation method). In this tab of the spreadsheet the UVAC method was …
	Test Portions:				Test samples, test portions, and aliquots were generated from six (6) SHMS and measured for their UV absorbance according to the UVAC method, with no deviations.
	Aliquot Preparation for UV-Vis Measurement :				Alkaline extraction were done by weighting out triplicates (3) 1.00 +/- 0.05 g test portion from test samples in accordance to step (2) of the UVAC method. All subsequent steps of the UVAC were followed with no deviation.
	Absorbance Measurement of Aliquot:				Aliquots were measured for absorbance providing the measurement for each of the replicates individually (rep1, Rep2, and Rep3).
	Squared Sum of Scaled Absorbance Difference Calculation (UVAC Method):				The Squared Sum of the Scaled Absorbance Differences (SSSAD) is calculated by: 1) using the absorbance values for each rep independently and 1) zeroing the absorbance data by subtracting the minimum absorbance value from all values, 2) scaling the zeroed absorbances by dividing all the zeroed absorbance values by the zeroed absorbance at wavelength of 290nm, 3) finding the SAD by calculating the …
	Scaled Absorbance Difference Calculations:				Scaled Absorbance Difference (SAD) is calculated by: 1) averaging the absorbance data from the three reps, 2) zeroing the average value by subtracting the minimum absorbance value from all values, 3) scaling the zeroed absorbances by dividing all the zeroed absorbance values by the zeroed absorbance at wavelength of 290nm, 4) the SAD is calculated by the difference between the scaled absorbance o…
	North Dakota Leonardite(NDL):
	Absorbance Data						Squared Sum of Scaled Absorbance Difference (SSSAD) Calculations										Scaled Absorbance Difference (SAD) Calculations
	Wavelength (nm)	Scaled Abs. Stnd. Curve	UV Abs. Rep. 1	UV Abs. Rep. 2	UV Abs. Rep. 3		Zeroed Abs. Rep. 1	Zeroed Abs. Rep. 2	Zeroed Abs. Rep. 3	Scaled Abs. Rep. 1	Scaled Abs. Rep. 2	Scaled Abs. Rep. 3	SAD Rep. 1	SAD Rep. 2	SAD Rep. 3		Avg. UV Abs.	Zeroed Avg. Abs.	Scaled Avg. Abs.	SAD	Pass/Fail (+/- 0.1)
	290	1	0.997432	0.997351	0.996961		0.893211	0.892728	0.8939	1	1	1	0	0	0		0.997248	0.89328	1	0	Pass
	295	0.867941	0.887376	0.886945	0.88725		0.783155	0.782322	0.784189	0.876786	0.876327	0.877267	-0.00884515	-0.00838643	-0.00932607		0.88719	0.783222	0.876794	0.00885276
	300	0.738348	0.779111	0.778208	0.777931		0.67489	0.673585	0.67487	0.755577	0.754524	0.754973	-0.017229	-0.0161759	-0.0166242		0.778417	0.674448	0.755025	0.0166764
	305	0.611223	0.665924	0.665933	0.665732		0.561703	0.56131	0.562671	0.628858	0.628758	0.629456	-0.0176353	-0.0175353	-0.0182335		0.665863	0.561895	0.629024	0.0178015
	310	0.484228	0.553133	0.553246	0.554399		0.448912	0.448623	0.451338	0.502582	0.50253	0.504909	-0.0183543	-0.0183025	-0.0206809		0.553593	0.449624	0.503341	0.0191131
	315	0.359839	0.440801	0.44104	0.441985		0.33658	0.336417	0.338924	0.37682	0.376842	0.379152	-0.0169809	-0.0170022	-0.0193126		0.441275	0.337307	0.377605	0.0177658
	320	0.237501	0.332994	0.332855	0.331692		0.228773	0.228232	0.228631	0.256124	0.255657	0.255768	-0.0186233	-0.0181559	-0.0182671		0.332514	0.228545	0.25585	0.0183488
	325	0.117183	0.221367	0.221122	0.221804		0.117146	0.116499	0.118743	0.131152	0.130498	0.132837	-0.0139684	-0.0133146	-0.0156539		0.221431	0.117463	0.131496	0.0143128
	330	0	0.104221	0.104623	0.103061		0	0	0	0	0	0	0	0	0		0.103968	0	0	0
												SUM:	-0.111636	-0.108873	-0.118098
												SSSAD:	0.0124627	0.0118533	0.0139472
												Pass/Fail (SSSAD>0.01)	Pass	Pass	Pass
	Alberta Humalite (ABH):
	Absorbance Data						Squared Sum of Scaled Absorbance Difference (SSSAD) Calculations										Scaled Absorbance Difference (SAD) Calculations
	Wavelength (nm)	Scaled Abs. Stnd. Curve	UV Abs. Rep. 1	UV Abs. Rep. 2	UV Abs. Rep. 3		Zeroed Abs. Rep. 1	Zeroed Abs. Rep. 2	Zeroed Abs. Rep. 3	Scaled Abs. Rep. 1	Scaled Abs. Rep. 2	Scaled Abs. Rep. 3	SAD Rep. 1	SAD Rep. 2	SAD Rep. 3		Avg. UV Abs.	Zeroed Avg. Abs.	Scaled Avg. Abs.	SAD	Pass/Fail (+/- 0.1)
	290	1	1.28866	1.28994	1.28933		0.587435	0.588946	0.588639	1	1	1	0	0	0		1.28931	0.58834	1	0	Pass
	295	0.867941	1.19163	1.19156	1.1888		0.490405	0.49057	0.488114	0.834824	0.832963	0.829225	-0.0331167	-0.0349783	-0.0387163		1.19066	0.489696	0.832336	-0.0356053
	300	0.738348	1.10463	1.10474	1.10437		0.403405	0.403744	0.403681	0.686723	0.685537	0.685787	-0.0516256	-0.0528119	-0.0525613		1.10458	0.40361	0.686015	-0.0523335
	305	0.611223	1.02066	1.02138	1.01897		0.319435	0.32039	0.318285	0.543779	0.544006	0.540713	-0.0674435	-0.0672171	-0.0705094		1.02034	0.31937	0.542832	-0.0683905
	310	0.484228	0.941884	0.941595	0.941548		0.240659	0.240603	0.24086	0.409678	0.408532	0.409181	-0.0745503	-0.0756964	-0.0750468		0.941676	0.240707	0.40913	-0.0750983
	315	0.359839	0.872698	0.873093	0.872876		0.171473	0.172101	0.172188	0.291901	0.292219	0.292519	-0.0679382	-0.0676207	-0.0673205		0.872889	0.171921	0.292213	-0.0676263
	320	0.237501	0.810444	0.809727	0.809519		0.109219	0.108735	0.108831	0.185925	0.184626	0.184886	-0.0515757	-0.0528745	-0.0526151		0.809897	0.108928	0.185145	-0.0523557
	325	0.117183	0.753822	0.754402	0.753982		0.052597	0.05341	0.053294	0.0895367	0.0906874	0.0905377	-0.0276464	-0.0264957	-0.0266455		0.754069	0.0531003	0.0902545	-0.0269286
	330	0	0.701225	0.700992	0.700688		0	0	0	0	0	0	0	0	0		0.700968	0	0	0
												SUM:	-0.373896	-0.377695	-0.383415
												SSSAD:	0.139798	0.142653	0.147007
												Pass/Fail (SSSAD>0.01)	Fail	Fail	Fail
	Canadian Sphagnum Peat (CSP)
	Absorbance Data						Squared Sum of Scaled Absorbance Difference (SSSAD) Calculations										Scaled Absorbance Difference (SAD) Calculations
	Wavelength (nm)	Scaled Abs. Stnd. Curve	UV Abs. Rep. 1	UV Abs. Rep. 2	UV Abs. Rep. 3		Zeroed Abs. Rep. 1	Zeroed Abs. Rep. 2	Zeroed Abs. Rep. 3	Scaled Abs. Rep. 1	Scaled Abs. Rep. 2	Scaled Abs. Rep. 3	SAD Rep. 1	SAD Rep. 2	SAD Rep. 3		Avg. UV Abs.	Zeroed Avg. Abs.	Scaled Avg. Abs.	SAD	Pass/Fail (+/- 0.1)
	290	1	0.990365	0.991236	0.998287		0.874725	0.878931	0.88591	1	1	1	0	0	0		0.993296	0.879855	1	0	Pass
	295	0.867941	0.883456	0.885412	0.88634		0.767816	0.773107	0.773963	0.87778	0.879599	0.873636	0.00983891	0.0116582	0.00569519		0.885069	0.771629	0.876995	0.00905397
	300	0.738348	0.770654	0.774356	0.774369		0.655014	0.662051	0.661992	0.748823	0.753246	0.747245	0.0104744	0.0148973	0.00889681		0.773126	0.659686	0.749766	0.0114177
	305	0.611223	0.663157	0.661398	0.661369		0.547517	0.549093	0.548992	0.62593	0.624728	0.619693	0.0147076	0.0135054	0.0084699		0.661975	0.548534	0.623437	0.0122137
	310	0.484228	0.556378	0.552018	0.552144		0.440738	0.439713	0.439767	0.503859	0.500282	0.496401	0.019631	0.0160537	0.0121735		0.553513	0.440073	0.500165	0.0159369
	315	0.359839	0.44475	0.421635	0.421057		0.32911	0.30933	0.30868	0.376244	0.351939	0.348433	0.0164046	-0.0079005	-0.0114067		0.429147	0.315707	0.358817	-0.00102282
	320	0.237501	0.332693	0.332112	0.331354		0.217053	0.219807	0.218977	0.248139	0.250084	0.247177	0.0106376	0.0125836	0.00967656		0.332053	0.218612	0.248464	0.010963
	325	0.117183	0.219816	0.219354	0.216334		0.104176	0.107049	0.103957	0.119096	0.121795	0.117345	0.00191257	0.0046114	0.000161735		0.218501	0.105061	0.119407	0.00222361
	330	0	0.11564	0.112305	0.112377		0	0	0	0	0	0	0	0	0		0.113441	0	0	0
												SUM:	0.0836067	0.065409	0.033667
												SSSAD:	0.00699007	0.00427834	0.00113347
												Pass/Fail (SSSAD>0.01)	Pass	Pass	Pass
	Irish Moss Peat (IMP):
	Absorbance Data						Squared Sum of Scaled Absorbance Difference (SSSAD) Calculations										Scaled Absorbance Difference (SAD) Calculations
	Wavelength (nm)	Scaled Abs. Stnd. Curve	UV Abs. Rep. 1	UV Abs. Rep. 2	UV Abs. Rep. 3		Zeroed Abs. Rep. 1	Zeroed Abs. Rep. 2	Zeroed Abs. Rep. 3	Scaled Abs. Rep. 1	Scaled Abs. Rep. 2	Scaled Abs. Rep. 3	SAD Rep. 1	SAD Rep. 2	SAD Rep. 3		Avg. UV Abs.	Zeroed Avg. Abs.	Scaled Avg. Abs.	SAD	Pass/Fail (+/- 0.1)
	290	1	0.250371	0.251399	0.25054		0.091129	0.089086	0.089541	1	1	1	0	0	0		0.25077	0.0899187	1	0	Pass
	295	0.867941	0.240016	0.24186	0.240005		0.080774	0.079547	0.079006	0.88637	0.892924	0.882344	0.0184289	0.0249827	0.0144034		0.240627	0.0797757	0.887198	0.0192571
	300	0.738348	0.229755	0.231552	0.230399		0.070513	0.069239	0.0694	0.773771	0.777215	0.775064	0.0354229	0.0388669	0.0367155		0.230569	0.0697173	0.775338	0.0369893
	305	0.611223	0.21892	0.220868	0.219877		0.059678	0.058555	0.058878	0.654874	0.657286	0.657554	0.043651	0.0460634	0.0463307		0.219888	0.059037	0.65656	0.0453372
	310	0.484228	0.207333	0.210236	0.207113		0.048091	0.047923	0.046114	0.527724	0.537941	0.515004	0.0434965	0.0537129	0.0307764		0.208227	0.047376	0.526876	0.0426482
	315	0.359839	0.195509	0.199563	0.196334		0.036267	0.03725	0.035335	0.397974	0.418135	0.394624	0.0381349	0.0582959	0.0347843		0.197135	0.036284	0.40352	0.0436808
	320	0.237501	0.182996	0.186254	0.184412		0.023754	0.023941	0.023413	0.260663	0.26874	0.261478	0.0231625	0.0312394	0.0239771		0.184554	0.0237027	0.263601	0.0261003
	325	0.117183	0.17078	0.174739	0.172293		0.011538	0.012426	0.011294	0.126612	0.139483	0.126132	0.00942858	0.0223001	0.00894902		0.172604	0.0117527	0.130703	0.0135202
	330	0	0.159242	0.162313	0.160999		0	0	0	0	0	0	0	0	0		0.160851	0	0	0
												SUM:	0.211725	0.275461	0.195936
												SSSAD:	0.0448276	0.0758789	0.0383911
												Pass/Fail (SSSAD>0.01)	Fail	Fail	Fail
	Balkan Black Peat (BBP):
	Absorbance Data						Squared Sum of Scaled Absorbance Difference (SSSAD) Calculations										Scaled Absorbance Difference (SAD) Calculations
	Wavelength (nm)	Scaled Abs. Stnd. Curve	UV Abs. Rep. 1	UV Abs. Rep. 2	UV Abs. Rep. 3		Zeroed Abs. Rep. 1	Zeroed Abs. Rep. 2	Zeroed Abs. Rep. 3	Scaled Abs. Rep. 1	Scaled Abs. Rep. 2	Scaled Abs. Rep. 3	SAD Rep. 1	SAD Rep. 2	SAD Rep. 3		Avg. UV Abs.	Zeroed Avg. Abs.	Scaled Avg. Abs.	SAD	Pass/Fail (+/- 0.1)
	290	1	1.05634	1.04732	1.05632		0.720034	0.733765	0.746444	1	1	1	0	0	0		1.05333	0.733414	1	0	Pass
	295	0.867941	0.953667	0.953886	0.953445		0.617362	0.640332	0.643568	0.857407	0.872666	0.862179	-0.0105342	0.00472536	-0.00576242		0.953666	0.633754	0.864115	-0.0038264
	300	0.738348	0.899941	0.891467	0.893664		0.563636	0.577913	0.583787	0.782791	0.7876	0.782091	0.0444424	0.0492512	0.0437424		0.895024	0.575112	0.784157	0.0458086
	305	0.611223	0.791554	0.79438	0.795336		0.455249	0.480826	0.485459	0.63226	0.655286	0.650362	0.0210376	0.0440633	0.0391394		0.793757	0.473845	0.64608	0.0348576
	310	0.484228	0.71336	0.700551	0.70128		0.377055	0.386997	0.391403	0.523663	0.527413	0.524357	0.0394348	0.0431848	0.0401289		0.705064	0.385152	0.525149	0.0409209
	315	0.359839	0.600153	0.600398	0.601395		0.263848	0.286844	0.291518	0.366438	0.390921	0.390542	0.00659886	0.0310814	0.030703		0.600649	0.280737	0.38278	0.0229411
	320	0.237501	0.51318	0.514366	0.514325		0.176875	0.200812	0.204448	0.245648	0.273673	0.273896	0.0081472	0.0361725	0.036395		0.513957	0.194045	0.264578	0.0270767
	325	0.117183	0.423188	0.423287	0.421185		0.086883	0.109733	0.111308	0.120665	0.149548	0.149118	0.00348199	0.0323647	0.0319345		0.422553	0.102641	0.13995	0.0227669
	330	0	0.336305	0.313554	0.309877		0	0	0	0	0	0	0	0	0		0.319912	0	0	0
												SUM:	0.112609	0.240843	0.216281
												SSSAD:	0.0126807	0.0580055	0.0467774
												Pass/Fail (SSSAD>0.01)	Fail	Fail	Fail
	IHSS Pahokee Peat (IPP):
	Absorbance Data						Squared Sum of Scaled Absorbance Difference (SSSAD) Calculations										Scaled Absorbance Difference (SAD) Calculations
	Wavelength (nm)	Scaled Abs. Stnd. Curve	UV Abs. Rep. 1	UV Abs. Rep. 2	UV Abs. Rep. 3		Zeroed Abs. Rep. 1	Zeroed Abs. Rep. 2	Zeroed Abs. Rep. 3	Scaled Abs. Rep. 1	Scaled Abs. Rep. 2	Scaled Abs. Rep. 3	SAD Rep. 1	SAD Rep. 2	SAD Rep. 3		Avg. UV Abs.	Zeroed Avg. Abs.	Scaled Avg. Abs.	SAD	Pass/Fail (+/- 0.1)
	290	1	0.855017	0.874545	0.854199		0.306076	0.323165	0.31053	1	1	1	0	0	0		0.861254	0.313257	1	0	Pass
	295	0.867941	0.815462	0.823966	0.806321		0.266521	0.272586	0.262652	0.870767	0.843489	0.845818	0.00282643	-0.0244523	-0.0221225		0.81525	0.267253	0.853143	0.014798
	300	0.738348	0.776507	0.798524	0.779122		0.227566	0.247144	0.235453	0.743495	0.764761	0.758229	0.00514669	0.0264126	0.0198811		0.784718	0.236721	0.755677	-0.0173283
	305	0.611223	0.736603	0.750362	0.741806		0.187662	0.198982	0.198137	0.613122	0.615729	0.638061	0.00189939	0.00450596	0.0268379		0.742924	0.194927	0.622259	-0.0110362
	310	0.484228	0.696548	0.69955	0.692204		0.147607	0.14817	0.148535	0.482256	0.458496	0.478327	-0.00197189	-0.0257315	-0.00590056		0.696101	0.148104	0.472788	0.0114404
	315	0.359839	0.656745	0.663808	0.651333		0.107804	0.112428	0.107664	0.352213	0.347897	0.34671	-0.00762621	-0.0119428	-0.0131289		0.657295	0.109299	0.348911	0.0109289
	320	0.237501	0.619092	0.624954	0.602034		0.070151	0.073574	0.058365	0.229195	0.227667	0.187953	-0.00830621	-0.00983394	-0.0495481		0.61536	0.0673633	0.215042	0.0224592
	325	0.117183	0.583302	0.591674	0.572812		0.034361	0.040294	0.029143	0.112263	0.124686	0.0938492	-0.00492017	0.00750239	-0.0233339		0.582596	0.0345993	0.11045	0.00673283
	330	0	0.548941	0.55138	0.543669		0	0	0	0	0	0	0	0	0		0.547997	0	0	0
												SUM:	-0.012952	-0.0335396	-0.067315
												SSSAD:	0.000167754	0.0011249	0.00453131
												Pass/Fail (SSSAD>0.01)	Pass	Pass	Pass

[truncated: 2 more sheets: SFA & SHA, NHM]
